# Supplementary material for: The chimeric GaaR-XlnR transcription factor induces pectinolytic activities in the presence of D-xylose in Aspergillus niger
Source: Appl Microbiol Biotechnol. 2021 Jul 8;105(13):5553–64. doi: 10.1007/s00253-021-11428-2 (PMC8285313; doi:10.1007/s00253-021-11428-2)
Supplement: Supplementary file 1 — (XLSX 127 kb) [file 253_2021_11428_MOESM1_ESM.xlsx]

## Sheet: Legend
Supplementary Material
Journal name:
Applied Microbiology and Biotechnology
Title:
The chimeric GaaR-XlnR transcription factor induces pectinolytic activities in the presence of D-xylose in Aspergillus niger
Authors:
Roland S. Kun1, Sandra Garrigues1, Marcos Di Falco2, Adrian Tsang2, Ronald P. de Vries1*
Affiliation:
1Fungal Physiology, Westerdijk Fungal Biodiversity Institute & Fungal Molecular Physiology, Utrecht University, Uppsalalaan 8, 3584 CT Utrecht, The Netherlands.
2Centre for Structural and Functional Genomics, Concordia University, 7141 Sherbrooke Street West, Montreal, Quebec H4B 1R6, Canada.
*Corresponding author:
Ronald P. de Vries
e-mail: r.devries@wi.knaw.nl

## Sheet: Supplementary Data 1
Supplementary Data 1 Proteomics results of A. niger control (CBS 138852) and ΔgaaR, ΔgaaR GaaR-XlnR and ΔgaaR GaaR-XlnR V756F mutant strains. Supernatant filtrates originated from 1% citrus pectin (CP) or 1% citrus pectin supplemented with 5 mM D-xylose (CPX). Protein percentage values, which are < 0.1% are highlighted in grey cells.
Accession	Product	Cazy Family	Substrate	% Total protein: Control CP1	% Total protein: Control CP2	% Average Control CP	% Total protein: Control CPX1	% Total protein: Control CPX2	% Average Control CPX	% Total protein: ΔgaaR CP1	% Total protein: ΔgaaR CP2	% Average ΔgaaR CP	% Total protein: ΔgaaR CPX1	% Total protein: ΔgaaR CPX2	% Average ΔgaaR CPX	% Total protein: ΔgaaR GaaR-XlnR CP1	% Total protein: ΔgaaR GaaR-XlnR CP2	% Average ΔgaaR GaaR-XlnR CP	% Total protein: ΔgaaR GaaR-XlnR CPX1	% Total protein: ΔgaaR GaaR-XlnR CPX2	% Average ΔgaaR GaaR-XlnR CPX	% Total protein: ΔgaaR GaaR-XlnR V756F CP1	% Total protein: ΔgaaR GaaR-XlnR V756F CP2	% Average ΔgaaR GaaR-XlnR V756F CP	% Total protein: ΔgaaR GaaR-XlnR V756F CPX1	% Total protein: ΔgaaR GaaR-XlnR V756F CPX2	% Average ΔgaaR GaaR-XlnR V756F CPX	Coverage [%]	# Peptides	# PSMs	# Unique Peptides	# AAs	MW [kDa]	calc. pI	Score Sequest HT: Sequest HT	# Peptides (by Search Engine): Sequest HT	# Razor Peptides	Abundance: Control CP1	Abundance: Control CP2	Abundance: Control CPX1	Abundance: Control CPX2	Abundance: ΔgaaR CP1	Abundance: ΔgaaR CP2	Abundance: ΔgaaR CPX1	Abundance: ΔgaaR CPX2	Abundance: ΔgaaR GaaR-XlnR CP1	Abundance: ΔgaaR GaaR-XlnR CP2	Abundance: ΔgaaR GaaR-XlnR CPX1	Abundance: ΔgaaR GaaR-XlnR CPX2
NRRL3_08738	endo-1,6-β-D-glucanase	GH30_3	(Arabino)xylan	0.218471	0.114439	0.166455	0.0550117	0.104889	0.0799505	0.16421	0.133929	0.149069	0.239784	0.13559	0.187687	0.0553988	0.0933255	0.0743621	0.168303	0.214287	0.191295	0.641807	0.657024	0.649415	0.893733	0.472341	0.683037	13	5	104	5	491	52.2	4.37	231.69	5	0	3.21348e+07	9.15957e+06	3.48157e+06	2.56532e+06	9.39022e+06	1.04877e+07	1.97889e+07	1.53785e+07	2.03757e+06	4.39609e+06	1.80733e+07	2.56662e+07
NRRL3_11773	glycoside hydrolase family 43 protein	GH43	(Arabino)xylan	0.444342	0.295079	0.36971	0.991043	1.26357	1.12731	0.00480471	0.0136451	0.00922492	0	0	0	0	0	0	0.031493	0.0331386	0.0323158	0.100974	0.155248	0.128111	0.32373	0.206528	0.265129	17	5	66	5	449	48.5	4.35	71.7	5	0	6.53581e+07	2.36177e+07	6.27209e+07	3.09036e+07	274754	1.06853e+06					3.38189e+06	3.96918e+06
NRRL3_02451	β-xylosidase Xyl3D	GH3	(Arabino)xylan	0.109126	0.0549483	0.0820372	0.0720806	0.122103	0.0970916	0.156421	0.121069	0.138745	3.09026	2.92231	3.00628	0	0	0	0.0169481	0.00758662	0.0122673	0	0	0	0	0	0	21	13	84	13	804	87.2	4.89	190.03	13	0	1.60513e+07	4.39798e+06	4.56182e+06	2.98631e+06	8.94483e+06	9.48073e+06	2.55033e+08	3.31445e+08			1.81997e+06	908686
NRRL3_08707	arabinoxylan arabinofuranohydrolase Axh62A	GH62	(Arabino)xylan	0.0356107	0.0350622	0.0353365	0	0	0	0.106013	0.100676	0.103344	0.0887035	0.200561	0.144632	0.0695885	0.0768142	0.0732013	0.0309967	0.0314466	0.0312216	0.101196	0.0797934	0.0904949	0	0	0	29	6	26	6	332	35.8	4.86	61.93	6	0	5.23797e+06	2.80633e+06			6.06229e+06	7.88375e+06	7.32053e+06	2.27474e+07	2559466	3.61832e+06	3.32859e+06	3.76651e+06
NRRL3_08708	xylanase	GH10	(Arabino)xylan	0	0	0	0	0	0	2.26711	2.94597	2.60654	1.80332	1.40545	1.60439	0.619023	1.38834	1.00368	0.293653	0.273786	0.28372	0.125088	0.0774177	0.101253	0	0	0	23	9	127	9	327	35.5	6.65	198.38	9	0					1.29643e+08	2.30694e+08	1.48825e+08	1.59405e+08	2.27677e+07	6.53975e+07	3.15341e+07	3.27927e+07
NRRL3_01069	α-glucuronidase	GH67	(Arabino)xylan	0	0	0	0	0	0	0.0144987	0.0119515	0.0132251	0.194797	0.158534	0.176666	0	0	0	0	0	0	0	0	0	0	0	0	7	6	15	6	841	93.9	5.44	25.24	6	0					829099	935906	1.60762e+07	1.79808e+07
NRRL3_10881	glycoside hydrolase family 43 protein	GH43	(Arabino)xylan	0	0	0	0	0	0	0.00926933	0.00827596	0.00877264	0.078738	0.0317522	0.0552451	0	0	0	0	0	0	0	0	0	0	0	0	6	3	8	3	579	64.3	5.35	10.89	3	0					530061	648077	6.49809e+06	3601307
NRRL3_02584	cellobiohydrolase Cbh7B	GH7	Cellulose	5.10243	6.40456	5.75349	6.46952	7.13669	6.80311	2.58921	3.16235	2.87578	3.01949	2.62459	2.82204	2.08031	2.05251	2.06641	6.61571	6.68449	6.6501	7.73189	9.24823	8.49006	14.2909	18.3387	16.3148	20	8	466	7	536	56.2	4.3	910.31	8	1	7.50515e+08	5.12612e+08	4.09442e+08	1.74545e+08	1.48062e+08	2.47638e+08	2.49193e+08	2.97679e+08	7.65138e+07	9.66833e+07	7.10431e+08	8.00634e+08
NRRL3_10449	β-glucosidase Bgl3A	GH3	Cellulose	0.577283	0.503416	0.540349	0.625044	0.797897	0.71147	2.65293	2.16721	2.41007	4.05972	3.16591	3.61282	1.49387	2.32854	1.9112	1.37498	1.71076	1.54287	1.69549	1.59247	1.64398	1.58452	2.34323	1.96387	22	20	397	20	860	93.2	4.74	825.16	20	0	8.49124e+07	4.02927e+07	3.95576e+07	1.95145e+07	1.51706e+08	1.69711e+08	3.35041e+08	3.59075e+08	5.49444e+07	1.09685e+08	1.47653e+08	2.04907e+08
NRRL3_04953	cellobiohydrolase Cbh7A	GH7	Cellulose	0.235104	0.242473	0.238788	0	0	0	0.0367819	0.12564	0.0812109	0.0447057	0.0117322	0.0282189	0.0644855	0.0964167	0.0804511	0.0694597	0.0872686	0.0783641	0.327663	0.423841	0.375752	0.313099	0.294683	0.303891	15	5	121	4	452	48.2	4.32	231.85	5	0	3.45814e+07	1.94072e+07			2.10335e+06	9.83865e+06	3689472	1.33065e+06	2.37178e+06	4.5417e+06	7.45895e+06	10452585
NRRL3_04917	endoglucanase Egl5B	GH5_5	Cellulose	0.447258	0.0872221	0.26724	0.0271742	0.0302904	0.0287323	0.344695	0.584784	0.464739	0.118818	0.247019	0.182919	0.0464272	0.129712	0.0880698	0.274557	0.247259	0.260908	0.106837	0.0945934	0.100715	0.234576	0.102321	0.168448	15	4	109	4	331	36.5	4.55	138.03	4	0	6.5787e+07	6.98114e+06	1.71979e+06	740825	19711153	4.57935e+07	9.80582e+06	2.80167e+07	1.70759e+06	6.11009e+06	2.94834e+07	2.96155e+07
NRRL3_11147	lytic polysaccharide monooxygenase	AA9	Cellulose	0	0	0	0	0	0	0.0647568	0.132763	0.0987601	0.0498449	0.064933	0.0573889	0.0761142	0.105278	0.0906963	0.0547615	0.0558277	0.0552946	0.0198051	0.0159719	0.0178885	0.0594304	0.0285115	0.0439709	5	2	32	2	402	41.1	4.56	70.99	2	0					3.70308e+06	1.03965e+07	4.1136e+06	7.36464e+06	2.79948e+06	4.95912e+06	5.88058e+06	6.68675e+06
NRRL3_02585	endoglucanase	GH5_5	Cellulose	0.0259444	0.0164569	0.0212006	0	0	0	0.098104	0.0587781	0.078441	0	0	0	0.0215885	0.024164	0.0228763	0	0	0	0	0	0	0	0	0	9	3	11	3	410	43.4	4.26	24.15	3	0	3.81615e+06	1.31719e+06			5.61001e+06	4.60282e+06			794025	1.13824e+06
NRRL3_06791	endoglucanase	GH5_5	Cellulose	0.0216811	0.00288578	0.0122834	0	0	0	0	0	0	0.0424653	0.0643595	0.0534124	0	0	0	0.0271283	0.0322453	0.0296868	0	0	0	0	0	0	4	2	15	2	517	54.8	4.68	25.09	2	0	3.18907e+06	230973					3.50458e+06	7.29959e+06			2.91319e+06	3.86217e+06
NRRL3_10133	β-glucosidase	GH3	Cellulose	0.00548563	0.00175102	0.00361832	0	0	0	0.160829	0.111563	0.136196	0.366166	0.264849	0.315507	0.0734937	0.100302	0.0868977	0.0947059	0.112829	0.103768	0	0	0	0	0	0	7	5	28	5	765	82	4.75	39.48	5	0	806880	140149			9.19693e+06	8.7363e+06	3.0219e+07	3.00389e+07	2.7031e+06	4.7247e+06	1.017e+07	1.35141e+07
NRRL3_08912	β-mannanase Man5B	GH5	Galactomannan	0.219044	0.248927	0.233986	0.152263	0.536976	0.344619	0.145899	0.447731	0.296815	0.14488	4.39125	2.26806	0.262674	0.283977	0.273325	0.369786	0.448407	0.409097	0.85883	0.975351	0.91709	1.6349	1.12229	1.3786	11	3	85	3	383	41.2	4.61	184.85	3	0	3.22191e+07	1.99238e+07	9.6364e+06	1.3133e+07	8.34317e+06	3.50611e+07	11956708	4.98051e+08	9.66114e+06	1.33767e+07	3.97097e+07	5.37079e+07
NRRL3_05358	α-galactosidase Mel27B	GH27	Galactomannan	0.189549	0.0489774	0.119263	0.0190586	0.022475	0.0207668	0.169919	0.229847	0.199883	0.189186	0.167866	0.178526	0.0318669	0.137979	0.0849229	0.12278	0.144566	0.133673	0.212588	0.181709	0.197149	0.345422	0.181555	0.263488	12	6	70	6	443	48.8	5.02	112.3	6	0	2.78806e+07	3.92008e+06	1.20617e+06	549680	9.71673e+06	1.7999e+07	15613195	1.90392e+07	1.17206e+06	6.49948e+06	1.31847e+07	1.73153e+07
NRRL3_00743	α-galactosidase	GH27	Galactomannan	0.0110539	0.000681023	0.00586748	0	0	0	0.0681015	0.0702793	0.0691904	0.0529216	0.00911617	0.0310189	0.0255575	0.0408968	0.0332272	0.110664	0.116284	0.113474	0.060596	0.071564	0.06608	0.251297	0.170782	0.211039	7	5	55	5	660	71.2	4.87	120.27	5	0	1.62592e+06	54508.1			3.89434e+06	5.50346e+06	4.36752e+06	1.03395e+06	940006	1.92644e+06	1.18837e+07	1.39278e+07
NRRL3_11747	α-galactosidase Mel27A	GH27	Galactomannan	0.423708	0.30269	0.363199	0.0979011	0.109855	0.103878	0.105179	0.0914293	0.0983041	0.124217	0.150981	0.137599	0.0460543	0.0932164	0.0696354	0.195775	0.230597	0.213186	0.157071	0.120443	0.138757	0.234028	0.0606337	0.147331	16	8	121	8	537	59.2	5.15	217.31	8	0	6.23231e+07	2.42269e+07	6.19595e+06	2.68677e+06	6.01458e+06	7.15968e+06	1.02514e+07	1.71241e+07	1.69388e+06	4.39095e+06	2.10234e+07	2.76197e+07
NRRL3_09612	β-mannosidase	GH2	Galactomannan	0	0	0	0	0	0	0.0354077	0.0167023	0.026055	0	0	0	0	0	0	0.0176989	0.0246376	0.0211682	0	0	0	0	0	0	2	2	6	2	932	104.2	5.29	6.54	2	0					2.02477e+06	1.30793e+06					1.9006e+06	2.95096e+06
NRRL3_06053	carbohydrate esterase family 16 protein	CE16	Hemicellulose	0.671004	1.0514	0.8612	0.485448	0.192182	0.338815	0	0	0	0	0	0	0	0	0	0	0	0	0.00591529	0.00424644	0.00508087	0.0106067	0	0.00530335	9	4	44	4	354	39.9	4.86	72.48	4	0	9.86978e+07	8.41522e+07	3.0723e+07	4700267
NRRL3_04916	carbohydrate esterase family 16 protein	CE16	Hemicellulose	3.53233	1.31523	2.42378	0.00237567	0	0.00118784	0.00267292	0.00554836	0.00411064	0.00715539	0.0858024	0.0464789	0	0.000817357	0.000408678	0.0301554	0.0288033	0.0294794	0	0	0	0.0110684	0	0.00553419	15	5	96	5	306	33.8	4.84	218.93	5	0	5.1957e+08	1.05269e+08	150351		152849	434483	590521	9.73163e+06		38501.5	3.23825e+06	3.44991e+06
NRRL3_06379	carbohydrate esterase family 16 protein	CE16	Hemicellulose	0.206019	0.0944608	0.15024	0	0	0	0	0	0	0	0	0	0	0	0	0	0	0	0	0	0	0	0	0	21	6	14	6	355	39.7	5.24	33.73	6	0	3.03034e+07	7.56051e+06
NRRL3_03087	exo-inulinase Inx32E	GH32	Inulin	0.5056	0.585669	0.545635	0.25897	0.434498	0.346734	1.78661	1.99153	1.88907	0.962938	0.547209	0.755074	1.24576	1.82961	1.53768	0.67635	0.783504	0.729927	1.62126	1.91407	1.76766	1.633	1.28597	1.45948	19	10	229	10	537	59.1	5.43	399.23	10	0	7.43686e+07	4.68761e+07	1.63896e+07	1.06267e+07	1.02166e+08	1.55954e+08	7.94695e+07	6.20639e+07	4.58191e+07	8.61835e+07	7.26302e+07	9.38441e+07
NRRL3_11752	invertase Suc32A	GH32	Inulin	0	0	0	0	0	0	0.25311	0.19636	0.224735	0.147744	0.0498493	0.0987965	0.0815081	0.221748	0.151628	0.0824716	0.0960267	0.0892491	0.13616	0.147334	0.141747	0.100323	0.082648	0.0914853	8	5	56	5	628	67.9	5	94.79	5	0					1.44739e+07	1.53766e+07	1.2193e+07	5.65386e+06	2.99787e+06	1.04454e+07	8.85625e+06	1.15016e+07
NRRL3_05407	endo-1,5-α-arabinanase	GH43	Pectin	0.0604283	0.0914292	0.0759287	0.150828	0.117146	0.133987	0.385952	0.447503	0.416728	0.918419	0.573415	0.745917	0.274587	0.608456	0.441521	0.230408	0.356654	0.293531	0.402864	0.435	0.418932	0.641821	0.599009	0.620415	11	4	160	4	318	34	4.87	282.4	4	0	8.88839e+06	7.31786e+06	9.54554e+06	2.86508e+06	2.20704e+07	3.50432e+07	7.57954e+07	6.50362e+07	1.00993e+07	2.86613e+07	2.47424e+07	4.27182e+07
NRRL3_05252	pectin methylesterase	CE8	Pectin	12.1273	4.88799	8.50765	4.74779	11.3485	8.04815	0	0	0	0	0	0	0	0	0	0.0239635	0.024426	0.0241948	0.396679	0.570766	0.483723	0.510583	0.503476	0.50703	28	10	224	10	397	43.1	5.35	247.99	10	0	1.7838e+09	3.91228e+08	3.00477e+08	2.77555e+08							2.57333e+06	2.92562e+06
NRRL3_02630	β-galactosidase	GH35	Pectin	0.693346	0.125	0.409173	0.0495162	0.0530193	0.0512677	0.897184	0.737162	0.817173	0.693796	0.673554	0.683675	0.120994	0.28636	0.203677	0.754759	0.782408	0.768584	0.299232	0.233705	0.266468	0.616123	0.446744	0.531433	16	14	147	14	1007	109.6	5.21	267.21	14	0	1.01984e+08	1.00048e+07	3.13377e+06	1.29671e+06	5.13049e+07	5.7726e+07	5.72576e+07	7.63939e+07	4.45017e+06	1.3489e+07	8.10501e+07	9.37128e+07
NRRL3_08701	endo-1,6-β-galactanase	GH5_16	Pectin	0.221768	0.0763811	0.149075	0.026093	0.0121655	0.0191292	0.0702785	0.0817524	0.0760155	0.084387	0.0280656	0.0562263	0.0492685	0.0741483	0.0617084	0.283555	0.342858	0.313206	0.2082	0.118674	0.163437	1.44401	0.39948	0.921744	6	4	70	4	412	45.5	4.46	135.9	4	0	3.26199e+07	6.11344e+06	1.65137e+06	297537	4.01883e+06	6.4019e+06	6.9643e+06	3.18317e+06	1.8121e+06	3.49275e+06	3.04496e+07	4.10658e+07
NRRL3_05859	endo-polygalacturonase Pga28B	GH28	Pectin	1.02631	0.841533	0.933921	0.223301	0.450037	0.336669	0.135082	0.166867	0.150974	0.13101	0.0511194	0.0910648	0.0616127	0.143044	0.102329	0.212703	0.259148	0.235926	0.25727	0.260528	0.258899	0.447954	0.337469	0.392711	30	10	170	10	362	37.8	6.77	330.75	10	0	1.50959e+08	6.73551e+07	1.41323e+07	1.10067e+07	7.72458e+06	1.30671e+07	1.0812e+07	5.79792e+06	2.26612e+06	6.73809e+06	2.28412e+07	3.10394e+07
NRRL3_08281	exo-polygalacturonase Pgx28B	GH28	Pectin	2.96333	1.52974	2.24653	1.08159	1.51062	1.2961	0	0	0	0	0	0	0	0	0	0	0	0	0.279002	0.294307	0.286655	0.264319	0.266392	0.265355	22	9	86	9	439	48.4	4.79	179.23	9	0	4.35875e+08	1.22438e+08	6.84512e+07	3.69459e+07
NRRL3_07501	carbohydrate esterase family 12 protein	CE12	Pectin	1.05737	2.06274	1.56005	0.496472	0.235737	0.366105	0.0427422	0.0344209	0.0385816	0.0653548	0.0208475	0.0431012	0.0275233	0.0576872	0.0426052	0.0479501	0.052125	0.0500376	0.334056	0.322328	0.328192	0.292459	0.246256	0.269357	23	5	93	5	259	27.9	5.27	223.94	5	0	155528087	165098702	3.14206e+07	5.76553e+06	2.44419e+06	2.69544e+06	5.39361e+06	2.3645e+06	1.01231e+06	2.71735e+06	5.14914e+06	6.24326e+06
NRRL3_10643	arabinogalactanase Gan53A	GH53	Pectin	0.495995	0.726926	0.61146	0.799156	1.00145	0.900301	0	0	0	0	0	0	0	0	0	0	0	0	0.107837	0.162727	0.135282	0.0362544	0.17523	0.105742	18	5	61	5	351	38.8	4.07	133.62	5	0	7.29557e+07	5.81821e+07	5.05768e+07	2.44928e+07
NRRL3_07469	xylogalacturonase	GH28	Pectin	1.52209	3.18321	2.35265	1.22811	0.828782	1.02845	0.0833495	0.0768232	0.0800863	0.0165825	0.0031889	0.00988569	0.0323026	0.0780616	0.0551821	0.0552295	0.0477858	0.0515076	0.188687	0.125649	0.157168	0.0952967	0.0572834	0.07629	21	7	85	7	406	42.2	4.49	162.17	7	0	2.23884e+08	2.5478e+08	7.77244e+07	2.02699e+07	4.76629e+06	6.0159e+06	1.36852e+06	361682	1.18809e+06	3.67708e+06	5.93084e+06	5.72354e+06
NRRL3_00965	pectin lyase	PL1_4	Pectin	0.265966	0.198688	0.232327	0.115235	0.0721411	0.093688	0	0	0	0.0315503	0.0118046	0.0216774	0.00948798	0.0188468	0.0141674	0	0	0	0.138746	0.123502	0.131124	0.0723643	0.0536923	0.0630283	12	3	28	3	379	39.7	4.34	55.02	3	0	3.91209e+07	1.59027e+07	7292965	1.76439e+06			2.60378e+06	1.33886e+06	348968	887775
NRRL3_03279	α-L-rhamnosidase	GH78	Pectin	0.0192421	0.00150347	0.0103728	0	0	0	0.176471	0.204634	0.190553	0.244702	0.175128	0.209915	0.491864	0.169227	0.330545	0.140241	0.131963	0.136102	0	0	0	0.0548803	0.0352409	0.0450606	8	6	55	6	852	91.9	5.26	54.38	6	0	2.83032e+06	120336			1.00914e+07	16024563	2.01948e+07	1.98628e+07	1.80908e+07	7.97141e+06	1.50598e+07	1.58059e+07
NRRL3_10115	rhamnogalacturonan lyase	PL4_3	Pectin	0.0416814	0.0150027	0.028342	0	0	0	0.233665	0.217734	0.2257	0.55549	0.617617	0.586553	0.0859308	0.172961	0.129446	0.471002	0.443329	0.457166	0	0	0	0.0601719	0.0299454	0.0450586	13	8	111	8	663	73.8	5.02	132.38	8	0	6.1309e+06	1.2008e+06			1.3362e+07	1.70504e+07	4.58435e+07	7.00495e+07	3.16054e+06	8.14729e+06	5.05788e+07	5.30997e+07
NRRL3_08325	pectin methylesterase Pme8A	CE8	Pectin	0.117896	0.731783	0.42484	0.381538	0.471641	0.42659	0	0	0	0	0	0	0	0	0	0	0	0	0.0347598	0.0376781	0.036219	0.0149544	0.0222062	0.0185803	12	3	48	3	331	35.6	4.42	89.08	3	0	1.73414e+07	5.85709e+07	2.41467e+07	1.15351e+07
NRRL3_09126	endo-rhamnogalacturonase Rhg28A	GH28	Pectin	0.293714	0.293365	0.293539	0.214124	0.0682291	0.141176	0	0	0	0	0	0	0	0	0	0	0	0	0	0	0	0.0556356	0.0123692	0.0340024	11	4	33	4	446	47	4.23	51.34	4	0	4.32023e+07	2.34805e+07	1.35514e+07	1.66871e+06
NRRL3_03144	exo-polygalacturonase	GH28	Pectin	1.88691	1.9204	1.90365	0.339538	0.248095	0.293816	0	0	0	0	0	0	0	0	0	0	0	0	0	0	0	0	0	0	12	5	41	5	435	47.3	4.84	77.62	5	0	2.77545e+08	1.53706e+08	2.14886e+07	6.06775e+06
NRRL3_10559	glycoside hydrolase family 28 protein	GH28	Pectin	1.21078	1.41114	1.31096	0.198922	0.0562471	0.127585	0	0	0	0	0	0	0	0	0	0	0	0	0	0	0	0	0	0	25	8	101	8	423	45.9	5.2	173.41	8	0	1.78093e+08	1.12946e+08	1.25893e+07	1.37566e+06
NRRL3_02835	endo-polygalacturonase Pga28E	GH28	Pectin	0.323796	0.590123	0.456959	0.121306	0.0184632	0.0698845	0	0	0	0	0	0	0	0	0	0	0	0	0	0	0	0	0	0	8	2	42	2	378	39.6	4.09	73.83	2	0	4.7627e+07	4.72326e+07	7.67717e+06	451563
NRRL3_05260	exo-polygalacturonase Pgx28C	GH28	Pectin	0.182694	0.0875439	0.135119	0.0643453	0.102379	0.083362	0	0	0	0	0	0	0	0	0	0	0	0	0	0	0	0	0	0	11	4	20	4	440	47.8	5.2	32.15	4	0	2.68724e+07	7.00689e+06	4.07227e+06	2.50392e+06
NRRL3_08805	endo-polygalacturonase Pga28C	GH28	Pectin	0.63304	0.641428	0.637234	0.0407454	0	0.0203727	0	0	0	0	0	0	0	0	0	0	0	0	0	0	0	0	0	0	12	3	26	3	384	40.5	4.23	71.56	3	0	9.31138e+07	5.1339e+07	2.57868e+06
NRRL3_02571	endo-polygalacturonase Pga28I	GH28	Pectin	0.481243	0.171564	0.326403	0.0169073	0	0.00845366	0	0	0	0	0	0	0	0	0	0	0	0	0	0	0	0	0	0	12	4	36	4	368	38.1	4.48	96.89	4	0	7.07859e+07	1.37317e+07	1.07003e+06
NRRL3_04000	endo-polygalacturonase Pga28II	GH28	Pectin	0.0813619	0.0614957	0.0714288	0.0142072	0.0318308	0.023019	0	0	0	0	0	0	0	0	0	0	0	0	0	0	0	0	0	0	11	2	19	2	362	37.7	5.35	58.61	2	0	1.19675e+07	4.92203e+06	899140	778498
NRRL3_11738	β-galactosidase	GH35	Pectin	0.0903559	0.0474907	0.0689233	0.0131105	0.00339051	0.00825049	0	0	0	0	0	0	0	0	0	0	0	0	0	0	0	0.00408563	0	0.00204282	6	5	11	5	995	108.8	4.81	21.8	5	0	1.32904e+07	3.80109e+06	829733	82923.1
NRRL3_07470	pectin methylesterase	CE8	Pectin	0.470261	0.360354	0.415307	0.000603441	0	0.00030172	0	0	0	0	0	0	0	0	0	0	0	0	0	0	0	0	0	0	24	5	23	5	327	34.6	4.39	71.96	5	0	6.91705e+07	2.88422e+07	38190.4
NRRL3_08631	α-L-rhamnosidase Rha28B	GH28	Pectin	0.12388	0.0740628	0.0989715	0	0	0	0	0	0	0	0	0	0	0	0	0	0	0	0	0	0	0	0	0	9	3	14	3	397	42.8	4.92	19.91	3	0	1.82215e+07	5.92788e+06
NRRL3_10558	α-L-rhamnosidase	GH78	Pectin	0.0434463	0.00460421	0.0240252	0	0	0	0	0	0	0	0	0	0	0	0	0	0	0	0	0	0	0	0	0	8	4	5	4	676	74.1	5.06	12.53	4	0	6.3905e+06	368515
NRRL3_06782	endo-polygalacturonase Pga28A	GH28	Pectin	0.0418658	0.0747343	0.0583	0	0	0	0	0	0	0	0	0	0	0	0	0	0	0	0	0	0	0	0	0	8	3	6	3	370	38.7	4.18	11.59	3	0	6.15802e+06	5.98162e+06
NRRL3_02479	exo-β-1,4-galactanase	GH35	Pectin	0.0229881	0.00264958	0.0128188	0	0	0	0.00798868	0.00797312	0.0079809	0	0	0	0	0.00725299	0.0036265	0.012003	0.0185833	0.0152932	0	0	0	0	0	0	3	3	9	3	1016	111.6	5.03	12.73	3	0	3.38132e+06	212068			456827	624362				341651	1.28895e+06	2.22581e+06
NRRL3_00169	rhamnogalacturonan acetylesterase	CE12	Pectin	0.0121313	0.0441676	0.0281494	0	0	0	0.00189519	0	0.000947594	0	0	0	0	0	0	0	0	0	0	0	0	0	0	0	23	2	9	2	267	28.4	4.26	29.37	2	0	1.78438e+06	3.53511e+06			108375
NRRL3_10498	exo-1,3-β-glucanase	GH5_9	Pectin	0	0	0	0	0	0	0.0876379	0.111436	0.0995371	0.142604	0.148027	0.145315	0.0532506	0.0705687	0.0619097	0.017279	0.0295878	0.0234334	0	0	0	0	0	0	17	6	57	6	416	45.5	5.19	96.17	6	0					5.01152e+06	8.7264e+06	1.17688e+07	1.67891e+07	1.95856e+06	3.32413e+06	1.85551e+06	3.54388e+06
NRRL3_02162	α-L-rhamnosidase	GH78	Pectin	0	0	0	0	0	0	1.11234	0.955845	1.03409	1.13618	0.771699	0.953938	0.487574	1.08412	0.785849	0.132041	0.0971055	0.114573	0	0	0	0	0	0	8	5	47	5	656	70.3	5.35	90.65	5	0					6.36084e+07	74850654	9.37665e+07	8.75254e+07	1.7933e+07	5.10676e+07	1.41793e+07	1.16308e+07
NRRL3_10808	glycoside hydrolase family 5 protein	GH5_23	Pectin	0	0	0	0	0	0	0.0363895	0.0295933	0.0329914	0	0	0	0.00925434	0.0328338	0.0210441	0	0	0	0	0	0	0	0	0	4	2	6	2	386	43.1	4.91	10.64	2	0					2.08091e+06	2.3174e+06			340375	1.54663e+06
NRRL3_00684	rhamnogalacturonan lyase	PL4_1	Pectin	0	0	0	0	0	0	0	0	0	0	0	0	0.00584739	0.00554032	0.00569385	0	0	0	0	0	0	0	0	0	5	2	2	2	528	57	4.63	5.19	2	0									215067	260976
NRRL3_03768	α-N-arabinofuranosidase Abf54B	GH54	Pectin/Xylan	5.25925	6.2859	5.77257	10.1209	15.6033	12.8621	4.41748	4.94061	4.67905	2.25215	1.73761	1.99488	2.0643	3.489	2.77665	4.69056	5.57716	5.13386	8.21093	11.1523	9.68163	17.1778	14.8222	16	36	11	623	11	499	52.5	4.44	1176.88	11	0	7.73581e+08	5.03114e+08	6.4053e+08	3.81616e+08	2.52611e+08	3.86891e+08	1.85866e+08	1.97078e+08	7.59252e+07	1.64349e+08	5.03698e+08	6.68003e+08
NRRL3_01606	α-N-arabinofuranosidase Abf51A	GH51	Pectin/Xylan	0.193351	0.290903	0.242127	0.0442224	0.0200506	0.0321365	0.0485625	0.0589106	0.0537365	0.178556	0.141542	0.160049	0.036411	0.100507	0.068459	0.273034	0.345301	0.309168	0.121045	0.111805	0.116425	0.570702	0.340995	0.455849	11	5	123	5	628	67.8	4.3	290.05	5	0	2.844e+07	2.32835e+07	2.79874e+06	490387	2.77701e+06	4.61319e+06	1.47359e+07	1.60536e+07	1.3392e+06	4.73437e+06	2.93199e+07	4.13584e+07
NRRL3_06387	α-N-arabinofuranosidase	GH51	Pectin/Xylan	0.0216491	0.0050054	0.0133272	0	0	0	0	0	0	0	0	0	0	0	0	0.00692698	0	0.00346349	0	0	0	0	0	0	7	3	4	3	625	67.4	4.35	11.81	3	0	3.18435e+06	400625									743857
NRRL3_00007	feruloyl esterase Fae1A		Pectin/Xylan	0	0	0	0	0	0	0.300615	0.251792	0.276203	0.174718	0.231246	0.202982	0.0137681	0.0424805	0.0281243	0	0	0	0	0	0	0	0	0	5	2	17	2	281	30.5	4.55	31.47	2	0					1.71905e+07	1.97174e+07	1.44192e+07	2.62277e+07	506393	2.00104e+06
NRRL3_02931	feruloyl esterase Fae1B		Pectin/Xylan	0	0	0	0	0	0	0.0520059	0.0425447	0.0472753	0.042944	0.00397156	0.0234578	0.0187459	0.0569638	0.0378548	0.00900181	0.0103183	0.00966007	0	0	0	0	0	0	3	2	11	2	521	57.1	5.26	23.5	2	0					2.97393e+06	3.33161e+06	3.54409e+06	450450	689473	2.68327e+06	966663	1.23588e+06
NRRL3_08300	glucoamylase Gla15A	GH15	Starch	3.94498	1.22228	2.58363	1.57281	2.08751	1.83016	5.2595	6.24245	5.75098	5.65627	8.42654	7.04141	4.77737	5.68381	5.23059	15.6207	12.6301	14.1254	10.821	8.87433	9.84764	15.6606	22.697	19.1788	27	12	436	12	640	68.3	4.45	933.14	12	0	5.80267e+08	9.78296e+07	9.95395e+07	5.10551e+07	3.00761e+08	4.88836e+08	4.66801e+08	9.5573e+08	1.75712e+08	2.67735e+08	1.67743e+09	1.51277e+09
NRRL3_09875	α-amylase	GH13_1	Starch	0.497835	0.150074	0.323955	0.100385	0.0535437	0.0769641	0.905698	1.05474	0.980221	0.62658	0.76302	0.6948	0.207029	0.913994	0.560511	2.22346	1.83339	2.02843	0.73072	0.545479	0.638099	1.25346	0.652664	0.953061	19	9	174	9	637	69.1	4.32	442.57	9	0	7.32265e+07	1.20117e+07	6.35312e+06	1.30954e+06	5.17917e+07	8.25953e+07	5.17104e+07	8.6541e+07	7.61452e+06	4.30536e+07	2.38767e+08	2.19594e+08
NRRL3_07700	α-glucosidase Agl31A	GH31	Starch	0.0927217	0.00911161	0.0509167	0	0	0	0.574188	0.398531	0.48636	0.246907	0.188102	0.217505	0.242207	0.4133	0.327753	0	0	0	0	0	0	0	0	0	5	4	61	4	985	108.8	5.35	114.39	4	0	1.36384e+07	729280			3.28346e+07	3.12083e+07	2.03767e+07	2.13344e+07	8.90837e+06	1.94684e+07
NRRL3_02524	α-glucosidase	GH31	Starch	0.046683	0.00372414	0.0252036	0	0	0	0.0312275	0.0223955	0.0268115	0	0	0	0	0	0	0	0	0	0	0	0	0	0	0	4	4	5	4	883	99.2	5.22	9.89	4	0	6.86659e+06	298075			1.78573e+06	1.75375e+06
NRRL3_00819	endoglucanase Egl12A	GH12	Xyloglucan	0.104125	0.171815	0.13797	1.34464	2.1876	1.76612	0.383535	0.550858	0.467196	2.85537	2.15203	2.5037	0.180464	0.468758	0.324611	0.513837	0.551814	0.532825	3.59556	5.32738	4.46147	1.95757	1.34619	1.65188	19	5	204	5	239	25.8	4.64	373.23	5	0	1.53157e+07	1.37518e+07	8.5099e+07	5.3503e+07	2.19322e+07	4.31368e+07	2.35648e+08	2.44081e+08	6.63748e+06	2.20808e+07	5.51786e+07	6.60934e+07
NRRL3_08380	xyloglucanase	GH12	Xyloglucan	0.0229607	0.0342278	0.0285942	0.0226204	0.0151748	0.0188976	0.133436	0.073907	0.103672	0	0	0	0.0212808	0.0612246	0.0412527	0.0359829	0.044757	0.04037	0.138206	0.144521	0.141364	0.113907	0.0983127	0.10611	8	2	28	2	248	27	4.16	43.83	2	0	3.37728e+06	2.73954e+06	1.4316e+06	371137	7.63046e+06	5.78754e+06			782708	2.88398e+06	3.86404e+06	5.36076e+06
NRRL3_01787	xyloglucanase Xeg74C	GH74	Xyloglucan	0	0	0	0	0	0	0.0905822	0.215074	0.152828	0.0376589	0.0798005	0.0587297	0.0620827	0.0597784	0.0609305	0.06692	0.0709972	0.0689586	0.0490415	0.0548985	0.05197	0.117812	0.0831838	0.100498	7	5	41	5	849	89.6	4.53	32.66	5	0					5.17988e+06	1.68421e+07	3.10791e+06	9.05089e+06	2.2834e+06	2.81586e+06	7.18623e+06	8.50368e+06
NRRL3_00268	α-xylosidase Axl31A	GH31	Xyloglucan	0	0	0	0	0	0	0	0	0	0.0227139	0.0509418	0.0368279	0	0	0	0	0	0	0	0	0	0	0	0	5	3	5	3	736	82.5	5.66	11.15	3	0							1.87454e+06	5.77777e+06
P02769	BSA standard		#N/A			#DIV/0!			#DIV/0!			#DIV/0!			#DIV/0!			#DIV/0!			#DIV/0!			#DIV/0!			#DIV/0!	45	26	1232	26	600	68.6	6.18	2296.43	26	0	1.51792e+09	9.69589e+08	5.41698e+08	3.4142e+08	6.8012e+08	1.04249e+09	9.91262e+08	1.39443e+09	3.33998e+08	6.45222e+08	9.75127e+08	1.03514e+09
NRRL3_00987	aspartic peptidase Pep1, extracellular		#N/A	34.5169	44.7014	39.6091	59.5101	44.6671	52.0886	63.9282	62.4542	63.1912	60.6738	58.1397	59.4067	79.3552	69.0873	74.2213	57.3243	58.9875	58.1559	55.355	51.2282	53.2916	26.5555	27.1877	26.8716	48	12	2605	12	394	41.3	4.64	4042.75	12	0	5.07707e+09	3.57784e+09	3.76626e+09	1.09244e+09	3.65569e+09	4.89069e+09	5.00729e+09	6.59415e+09	2.91869e+09	3.25435e+09	6.15579e+09	7.06522e+09
NRRL3_02532	glycoside hydrolase family 16 protein	GH16	#N/A	0.53493	0.460004	0.497467	1.3327	1.95888	1.64579	0.476351	0.620788	0.548569	0.649763	0.693738	0.671751	0.520179	0.438468	0.479324	0.652527	0.804743	0.728635	1.57272	1.94446	1.75859	3.11682	1.88011	2.49846	13	5	254	5	396	39.9	4.25	633.4	5	0	7.86827e+07	3.6818e+07	8.43438e+07	4.79092e+07	2.72398e+07	4.86129e+07	5.36237e+07	7.86831e+07	1.91322e+07	2.0654e+07	7.00719e+07	9.6388e+07
NRRL3_11091	prolyl endopeptidase EPR		#N/A	4.07788	2.7125	3.39519	1.07196	1.67843	1.3752	0.889368	1.04346	0.966416	0.674697	0.981115	0.827906	0.780437	0.711469	0.745953	0.869587	0.94701	0.908298	0.39564	0.318047	0.356844	1.72333	0.384097	1.05371	16	9	245	9	526	58.7	4.58	390.1	9	0	5.99815e+08	2.17105e+08	6.78419e+07	4.10502e+07	5.0858e+07	8.17119e+07	5.56815e+07	1.11277e+08	2.87045e+07	3.35137e+07	93380905	1.13428e+08
NRRL3_00771	cell wall mannoprotein		#N/A	0.234207	0.176292	0.20525	0.24533	0.243411	0.244371	0.219403	0.120944	0.170174	0.327913	0.0459745	0.186944	0.150089	0.233777	0.191933	0.167874	0.190734	0.179304	0.290113	0.232889	0.261501	0.559644	0.377144	0.468394	15	3	49	3	288	28.3	4.55	93.48	3	0	3.44494e+07	1.41102e+07	1.55264e+07	5.9532e+06	1.25464e+07	9.47092e+06	2.70621e+07	5214381	5.52026e+06	11012032	1.80272e+07	22845129
NRRL3_04411	FAD-binding domain-containing protein		#N/A	0.111962	0.114345	0.113154	0.156504	0.241118	0.198811	0.0490816	0.0297568	0.0394192	0.147813	0.062182	0.104998	0.00781573	0.0232957	0.0155557	0.130264	0.138104	0.134184	0.13844	0.102346	0.120393	0.27107	0.282179	0.276624	19	9	47	9	498	54.2	5.38	87.63	9	0	1.64685e+07	9.15203e+06	9.90478e+06	5.89712e+06	2.8067e+06	2.33021e+06	1.21988e+07	7052621	287463	1.09734e+06	1.39884e+07	1.65414e+07
NRRL3_05510	aldose 1-epimerase		#N/A	0	0	0	0	0	0	0.367464	0.311024	0.339244	0.307685	0.189827	0.248756	0.133329	0.300495	0.216912	0.268332	0.343703	0.306018	0.207821	0.145422	0.176621	0.479901	0.248699	0.3643	8	3	75	3	403	44.1	4.79	160.33	3	0					2.10132e+07	24355785	2.53926e+07	2.153e+07	4903858	1.41548e+07	2.8815e+07	41166991
NRRL3_00745	hypothetical protein		#N/A	0.0513174	0.0469868	0.0491521	0.193109	0.467711	0.33041	0.0157586	0.0408183	0.0282884	0.114486	0.0498883	0.0821873	0.0099132	0.0154525	0.0126828	0.0507267	0.0699057	0.0603162	0.092865	0.130039	0.111452	0.217642	0.221704	0.219673	15	2	71	2	184	19.2	5.03	171.36	2	0	7.54826e+06	3.76076e+06	1.22214e+07	1.1439e+07	901143	3.19641e+06	9.44833e+06	5.65829e+06	364608	727887	5.4473e+06	8.37294e+06
NRRL3_08399	glycoside hydrolase family 17 protein	GH17	#N/A	0.623145	0.914359	0.768752	0.298374	0.217284	0.257829	0.425298	0.269432	0.347365	0.464913	0.240638	0.352776	0.279118	0.339707	0.309412	0.262369	0.309678	0.286024	0.289418	0.194719	0.242069	0.5032	0.197185	0.350192	12	4	99	4	464	46.8	4.54	229.8	4	0	91658286	73183997	1.88834e+07	5.31421e+06	2.43204e+07	2.10987e+07	3.83684e+07	2.7293e+07	1.0266e+07	1.60018e+07	2.81746e+07	3.70917e+07
NRRL3_09843	FAD-binding domain-containing protein		#N/A	0.12188	0.0982073	0.110044	0.0558475	0.0768179	0.0663327	0.0244193	0.0361118	0.0302656	0.0466353	0.141563	0.0940992	0	0	0	0.10437	0.122881	0.113626	0	0	0	0.333115	0.157456	0.245286	12	5	32	5	570	61.2	4.75	76.95	5	0	1.79273e+07	7.86037e+06	3.53447e+06	1.87877e+06	1.3964e+06	2.82786e+06	3.84873e+06	1.60559e+07			1.12078e+07	1.47181e+07
NRRL3_00054	β-1,3-glucanosyltransferase	GH72	#N/A	0.43412	0.562823	0.498472	0.322724	0.471916	0.39732	0.0243375	0.0183779	0.0213577	0.0698805	0.244791	0.157336	0.0105448	0.0150956	0.0128202	0.0541166	0.0614979	0.0578072	0.0549281	0.0627053	0.0588167	0.0967617	0.124325	0.110543	8	3	52	3	541	56.7	4.26	74.05	3	0	63854594	4.50476e+07	2.04245e+07	1.15418e+07	1.39172e+06	1439141	5.76711e+06	2.77639e+07	387840	711076	5.81133e+06	7.3659e+06
NRRL3_02666	α-1,2-mannosidase	GH47	#N/A	0	0	0	0	0	0	1.13584	0.629888	0.882866	0.347874	0.462039	0.404957	0.759141	0.897752	0.828446	0.00824299	0.0119257	0.0100844	0	0	0	0.177206	0.120212	0.148709	12	5	65	5	513	55.9	5.01	174.08	5	0					6.49525e+07	49325484	2.87094e+07	52403990	2.79212e+07	4.22885e+07	885177	1.4284e+06
NRRL3_11007	exo-1,3-β-glucanase	GH17	#N/A	0	0	0	0	0	0	0.00848108	0.00809342	0.00828725	0.0141067	0.0100533	0.01208	0.00884718	0.00226617	0.00555667	0.0193823	0.0199256	0.019654	0.0554648	0.0708604	0.0631626	0.165381	0.0911996	0.12829	11	3	28	3	301	32.1	4.78	41.09	3	0					484985	633782	1.1642e+06	1.14023e+06	325399	106748	2.08137e+06	2.38659e+06
NRRL3_08406	serine carboxypeptidase, family S10		#N/A	1.34275	1.87196	1.60735	0.697022	0.809274	0.753148	0.200362	0.134215	0.167288	0.315705	0.378272	0.346988	0.0678129	0.138295	0.103054	0.171501	0.220237	0.195869	0.149605	0.11576	0.132683	0.259467	0.0884065	0.173937	18	9	180	9	566	62.5	4.73	375.84	9	0	1.97505e+08	1.49829e+08	4.4113e+07	1.97928e+07	1.14576e+07	1.05102e+07	2.60545e+07	42903220	2.49416e+06	6.51439e+06	1.84168e+07	2.63789e+07
NRRL3_00170	lysophospholipase		#N/A	0.112655	0.103407	0.108031	0.241326	0.0314931	0.13641	0.488376	0.637451	0.562914	0.505967	0.490692	0.49833	0.27416	0.504216	0.389188	0.461851	0.335222	0.398537	0.245839	0.166857	0.206348	0.268214	0.0714058	0.16981	15	3	115	3	298	31.9	4.42	338.5	3	0	1.65703e+07	8.27655e+06	1.5273e+07	770239	2.79275e+07	4.99177e+07	4.17565e+07	5.56539e+07	1.00836e+07	2.3751e+07	4.95961e+07	4.01512e+07
NRRL3_04198	Ser-Thr-rich GPI-anchored protein		#N/A	0.0148752	0.00524234	0.0100588	0	0	0	0	0	0	0	0	0	0	0	0	0	0	0	0	0	0	0.0529082	0.061939	0.0574236	10	2	7	2	245	24.2	4.31	10.09	2	0	2.18799e+06	419589
NRRL3_08160	receptor L-domain-containing protein		#N/A	0.702624	0.384269	0.543446	0.133757	0.202379	0.168068	0.0825814	0.0687571	0.0756692	0.153396	0.129906	0.141651	0.0155837	0.0750508	0.0453172	0.0806874	0.106554	0.0936209	0.0869607	0.0786124	0.0827866	0.184487	0.0609664	0.122727	10	4	33	4	401	41	4.51	74.95	4	0	1.03349e+08	3.07563e+07	8.46521e+06	4.94967e+06	4.72236e+06	5.38426e+06	1.26595e+07	1.47338e+07	573170	3.53526e+06	8.66464e+06	1.27625e+07
NRRL3_07551	exo-α-1,6-mannosidase	GH125	#N/A	0.011186	0.00475169	0.00796885	0	0	0	0.138556	0.140282	0.139419	0.286264	0.293446	0.289855	0.0576131	0.139299	0.0984561	0.140708	0.143031	0.141869	0.0282926	0.0197458	0.0240192	0.0559337	0.0569173	0.0564255	13	6	70	6	536	58.9	5.26	167.46	6	0	1.64535e+06	380319			7.92322e+06	1.09852e+07	2.36248e+07	3.32824e+07	2.11901e+06	6.56168e+06	1.511e+07	1.71315e+07
NRRL3_08700	hypothetical protein		#N/A	0	0	0	0	0	0	0	0	0	0	0	0	0	0	0	0	0	0	0	0	0	0.067891	0.0564855	0.0621882	17	2	5	2	116	12.3	5.85	5.37	2	0
NRRL3_02638	uncharacterized protein		#N/A	0.0251037	0.00951486	0.0173093	0.0200116	0.0488705	0.034441	0	0	0	0	0	0	0	0	0	0	0	0	0.0406487	0.061796	0.0512224	0.0879731	0.0522684	0.0701208	10	2	17	2	253	27.1	5.15	31.42	2	0	3.6925e+06	761556	1.26649e+06	1195245
NRRL3_07266	lysophospholipase Lipan1		#N/A	0.0468807	0.0264867	0.0366837	0	0	0	0.717487	0.774048	0.745768	0.440995	0.514302	0.477649	0.233089	0.762898	0.497993	0.613986	0.259901	0.436944	0.165193	0.0673346	0.116264	0.38869	0.0473795	0.218035	14	3	97	3	297	31.7	4.72	288.23	3	0	6.89567e+06	2.11996e+06			4.10291e+07	6.06144e+07	3.63945e+07	5.83316e+07	8.573e+06	3.59362e+07	6.59331e+07	3.11297e+07
NRRL3_02492	ribonuclease		#N/A	0.00036897	0.0245783	0.0124736	0.0497931	0.0150574	0.0324253	0.0447998	0.0608621	0.052831	0.0519047	0.0248867	0.0383957	0.0228867	0.0453794	0.034133	0.0436336	0.0551377	0.0493857	0.0258012	0.0224093	0.0241053	0.0549425	0.0467767	0.0508596	8	2	39	2	263	29.2	4.15	96.74	2	0	54271.8	1.96721e+06	3.1513e+06	368266	2.56185e+06	4766015	4.2836e+06	2.82262e+06	841774	2.13759e+06	4.68561e+06	6.60411e+06
NRRL3_00479	sulphydryl oxidase Sox		#N/A	0.0531839	0.0791515	0.0661677	0	0	0	0.138492	0.0736225	0.106057	0.115112	0.00424003	0.0596759	0.089662	0.148522	0.119092	0.0793556	0.117431	0.0983935	0	0	0	0.0321067	0.0400796	0.0360931	10	4	17	4	392	43.5	5.73	36.93	4	0	7.8228e+06	6.33517e+06			7.91956e+06	5.76526e+06	9.49995e+06	480900	3.29777e+06	6.9961e+06	8.52163e+06	1.40653e+07
NRRL3_00660	carboxylesterase		#N/A	0	0	0	0	0	0	0	0	0	0	0	0	0	0	0	0.00579209	0.00595318	0.00587263	0	0	0	0.0802124	0.0330339	0.0566232	3	2	4	2	582	64	4.97	6.7	2	0											621986	713041
NRRL3_00800	tripeptidyl peptidase		#N/A	0	0	0	0	0	0	0.789723	0.73041	0.760066	0.554871	0.657886	0.606378	0.304198	0.677703	0.490951	0.369757	0.393953	0.381855	0.0989473	0.05031	0.0746287	0.0644232	0.0311595	0.0477913	22	9	98	9	611	65.8	5.68	246.93	9	0					4.51598e+07	5.71972e+07	4.57924e+07	7.46167e+07	1.11884e+07	3.19232e+07	3.97065e+07	4.71857e+07
NRRL3_03448	carboxylesterase		#N/A	2.653	4.17933	3.41617	1.45684	0.705508	1.08118	0	0	0	0	0	0	0	0	0	0	0	0	0	0	0	0.0925388	0.0310097	0.0617742	17	8	141	8	536	58.5	4.77	289.04	8	0	3.9023e+08	3.34507e+08	9.22004e+07	1.72549e+07
NRRL3_04074	aspartic peptidase, extracellular		#N/A	0	0	0	0	0	0	0.037992	0.0309263	0.0344591	0	0	0	0.0145331	0.0284443	0.0214887	0.0109497	0.018286	0.0146178	0.0571226	0.051635	0.0543788	0.0400645	0.0267628	0.0334137	4	2	17	2	424	44.9	4.77	36.13	2	0					2.17255e+06	2.42179e+06			534529	1.33987e+06	1.17584e+06	2.1902e+06
NRRL3_02860	alkaline-phosphatase		#N/A	0.142508	0.0996298	0.121069	0.0378056	0.0358672	0.0368364	0.107013	0.0810759	0.0940443	0.104005	0.1342	0.119102	0.0769293	0.0889175	0.0829234	0.103558	0.0842816	0.0939196	0.0351199	0.027855	0.0314875	0.0445756	0.0258963	0.0352359	15	5	58	5	454	49.7	5.33	126.75	5	0	2.09615e+07	7.97422e+06	2.39263e+06	877218	6.11945e+06	6.34892e+06	8583307	1.52208e+07	2.82946e+06	4.18845e+06	1.11206e+07	1.00948e+07
NRRL3_11106	tripeptidyl peptidase		#N/A	0.676728	1.32265	0.999689	0.691404	0.20406	0.447732	0.382238	0.323345	0.352792	0.321888	0.365934	0.343911	0.201463	0.244831	0.223147	0.291122	0.386287	0.338705	0.192079	0.0998027	0.145941	0.207277	0.025573	0.116425	13	5	109	5	580	62.1	4.45	276.83	5	0	9.95398e+07	1.05863e+08	4.37574e+07	4.99077e+06	2.18581e+07	2.53206e+07	26564806	4.15039e+07	7.40981e+06	1.15328e+07	3.12623e+07	4.62675e+07
NRRL3_09946	galactose-binding domain-like fold containing protein		#N/A	0.00286331	0.000741441	0.00180238	0	0	0	0.120409	0.0680598	0.0942343	0.198839	0.140356	0.169598	0.0333025	0.0876238	0.0604632	0.0642586	0.0729132	0.0685859	0.0382759	0.0252287	0.0317523	0.0519609	0.0208557	0.0364083	5	5	60	5	1004	109.2	4.94	130.35	5	0	421164	59343.9			6.88549e+06	5.32966e+06	1.64098e+07	1.59191e+07	1.22487e+06	4.12751e+06	6.90044e+06	8.73317e+06
NRRL3_05150	uncharacterized protein		#N/A	0.312304	0.294498	0.303401	0.13224	0.0663564	0.0992983	0.0123684	0.00706383	0.00971609	0.0721295	0.124225	0.0981771	0.00685212	0.0117208	0.00928646	0.0203383	0.0239329	0.0221356	0.0451117	0.0353206	0.0402161	0.0368413	0.016225	0.0265331	14	6	50	6	691	75.5	4.51	105.48	6	0	4.59367e+07	2.35712e+07	8.36919e+06	1.6229e+06	707276	553157	5.95271e+06	1.40894e+07	252021	552107	2.18403e+06	2.86656e+06
NRRL3_04809	glycoside hydrolase family 16 protein	GH16	#N/A	0	0	0	0	0	0	0.0315399	0.0200094	0.0257747	0.0363866	0.0207973	0.0285919	0.0140617	0.0251791	0.0196204	0.0369083	0.0343359	0.0356221	0	0	0	0.0411742	0.00904546	0.0251098	7	3	11	3	424	45.5	4.51	22.6	3	0					1.80359e+06	1.56691e+06	3.00292e+06	2.35881e+06	517191	1.18606e+06	3.96342e+06	4.11257e+06
NRRL3_08742	FAD-binding domain-containing protein		#N/A	0.0721266	0.0163693	0.0442479	0.0146162	0.0266825	0.0206494	0.122833	0.113263	0.118048	0.123688	0.0666646	0.0951764	0.0284169	0.0932855	0.0608512	0.0842422	0.103515	0.0938785	0	0	0	0.0198873	0.00566987	0.0127786	10	6	44	6	500	54.6	5.22	56.02	6	0	1.06091e+07	1.31018e+06	925029	652585	7.02413e+06	8.86948e+06	10207748	7561031	1.04517e+06	4.3942e+06	9.04638e+06	1.23985e+07
NRRL3_08703	serine peptidase		#N/A	0.0759231	0.163007	0.119465	0.0328893	0.00385988	0.0183746	0.0464752	0.03136	0.0389176	0.0514522	0.0335546	0.0425034	0.0206643	0.0392884	0.0299763	0.0494134	0.0602962	0.0548548	0.0130486	0.00489156	0.0089701	0.0524486	0.00457004	0.0285093	3	2	23	2	664	73.1	5.22	53.43	2	0	1.11675e+07	1.30469e+07	2.08149e+06	94402.7	2.65766e+06	2.45575e+06	4.24626e+06	3.80573e+06	760032	1.85067e+06	5306273	7221964
NRRL3_06352	purine nucleoside permease		#N/A	0.390646	0.337911	0.364278	0.136333	0.159281	0.147807	0.0201675	0.0195796	0.0198735	0.0825385	0.0420704	0.0623045	0.00399227	0.0158617	0.00992696	0.0602191	0.0622844	0.0612518	0.0255322	0.0256278	0.02558	0	0	0	14	4	57	4	407	43.5	5.03	87.66	4	0	5.74601e+07	2.70459e+07	8.62823e+06	3.8956e+06	1.15326e+06	1.53325e+06	6811746	4.77158e+06	146836	747162	6.46666e+06	7.4601e+06
NRRL3_01776	sedolisin		#N/A	0.23281	0.22472	0.228765	0.132563	0.0944128	0.113488	0.151601	0.120906	0.136253	0.07378	0.0670176	0.0703988	0.0348453	0.106074	0.0704597	0.0714285	0.108598	0.0900131	0.0573584	0.0375103	0.0474343	0	0	0	3	2	28	2	646	70	5.15	6.55	2	0	34243952	17986260	8389602	2.30909e+06	8.66919e+06	9467943	6088919	7601071	1.28161e+06	4.99661e+06	7670380	13007269
NRRL3_01865	hypothetical protein		#N/A	0.183009	0.10825	0.14563	0.10569	0.136212	0.120951	0	0	0	0	0	0	0	0	0	0	0	0	0	0	0	0	0	0	15	3	21	3	205	21.8	5.81	35.29	3	0	2.69188e+07	8664205	6.68891e+06	3.33139e+06
NRRL3_01415	carboxylesterase		#N/A	0.455168	0.224497	0.339833	0.0599542	0.0294963	0.0447252	0	0	0	0.0644583	0.0858911	0.0751747	0	0	0	0	0	0	0	0	0	0	0	0	13	7	34	7	562	61.2	5.15	68.52	7	0	66950524	1.79684e+07	3.79437e+06	721402			5.31962e+06	9.74168e+06
NRRL3_07019	phosphoesterase		#N/A	0.145522	0.16944	0.157481	0.0324073	0.0405754	0.0364913	0.0997661	0.0821316	0.0909489	0.321396	0.249201	0.285299	0.0229987	0.0809035	0.0519511	0.616567	0.108556	0.362561	0.016353	0.0140853	0.0152191	0.222525	0	0.111263	13	7	67	7	467	53.9	5.07	127.79	7	0	2.14048e+07	1.35617e+07	2.05099e+06	992369	5.70506e+06	6.43159e+06	2.65242e+07	2.82642e+07	845894	3.81095e+06	6.62103e+07	1.30023e+07
NRRL3_00068	cell wall mannoprotein		#N/A	0.561161	0.229248	0.395204	0.0321039	0	0.0160519	0	0	0	0	0	0	0	0	0	0	0	0	0	0	0	0	0	0	31	4	16	4	175	17.8	4.02	48.4	4	0	82540981	1.83487e+07	2031782
NRRL3_09046	histidine acid phosphatase		#N/A	0.0454685	0.0279819	0.0367252	0.0154529	0.0124593	0.0139561	0.0430716	0.0404867	0.0417791	0	0	0	0	0	0	0.0411827	0.0473802	0.0442814	0	0	0	0	0	0	4	2	18	2	517	56.1	4.81	22.19	2	0	6687946	2.23963e+06	977982	304722	2.46302e+06	3.17045e+06					4.42242e+06	5674954
NRRL3_05873	carboxypeptidase		#N/A	0.242368	0.132899	0.187634	0.00622135	0.00700484	0.0066131	0.0826432	0.0469096	0.0647764	0.0333353	0.0969604	0.0651478	0.0203672	0.0408616	0.0306144	0.0174479	0.0234395	0.0204437	0	0	0	0	0	0	8	4	29	4	520	57.8	4.91	57.81	4	0	3.56499e+07	1.0637e+07	393736	171320	4.7259e+06	3.67342e+06	2.7511e+06	1.09971e+07	749107	1.92478e+06	1.87365e+06	2.80747e+06
NRRL3_11745	tripeptidyl peptidase		#N/A	0.53418	0.0424621	0.288321	0	0	0	0	0	0	0	0.029081	0.0145405	0	0	0	0	0	0	0	0	0	0	0	0	11	4	24	4	595	64.5	5	76.16	4	0	7.85723e+07	3.3986e+06						3.29834e+06
NRRL3_07375	hypothetical protein		#N/A	0.320093	0.0348781	0.177485	0	0	0	0.000657399	0.0012865	0.00097195	0.00164326	0.141843	0.0717431	0	0	0	0	0	0	0	0	0	0	0	0	23	5	25	5	224	23.3	4.44	68.26	5	0	4.70823e+07	2.79159e+06			37593	100744	135615	1.60877e+07
NRRL3_01425	acid phosphatase		#N/A	0.0636328	0.0800937	0.0718633	0	0	0	0	0	0	0	0	0	0	0	0	0.00756411	0.00788934	0.00772673	0.00937252	0.0106112	0.00999189	0	0	0	6	3	18	3	614	67.2	5.83	21.31	3	0	9.35974e+06	6410589									812275	944945
NRRL3_09398	β-1,3-glucanosyltransferase	GH72	#N/A	0.0488548	0.0395205	0.0441877	0	0	0	0.0404174	0.0213118	0.0308646	0.0468963	0.0883022	0.0675992	0.00780621	0.0350727	0.0214395	0.0203056	0.0251498	0.0227277	0	0	0	0.0062443	0	0.00312215	8	4	31	4	537	57.2	4.64	47.92	4	0	7.18604e+06	3.16316e+06			2.31124e+06	1.6689e+06	3.87026e+06	10015149	287113	1.6521e+06	2.18052e+06	3.01232e+06
NRRL3_01610	aspartic peptidase		#N/A	0.0467786	0.0472291	0.0470038	0	0	0	0.0452081	0.0287562	0.0369822	0.146402	0.0913356	0.118869	0.0265238	0.0627627	0.0446433	0.0289511	0.0401149	0.034533	0	0	0	0	0	0	15	6	25	6	426	46.7	5.01	47.14	6	0	6.88065e+06	3.78015e+06			2.5852e+06	2.25185e+06	1.20823e+07	1.03592e+07	975546	2.95643e+06	3.10892e+06	4.80476e+06
NRRL3_00730	glycoside hydrolase family 79 protein	GH79	#N/A	0.0443407	0.0228124	0.0335766	0	0	0	0	0	0	0	0	0	0	0	0	0	0	0	0	0	0	0	0	0	4	2	11	2	484	50.7	4.3	24.76	2	0	6.52207e+06	1.82587e+06
NRRL3_08926	aspartic peptidase, extracellular		#N/A	0.0112749	0.00123104	0.00625299	0	0	0	0	0	0	0	0	0	0	0	0	0	0	0	0	0	0	0	0	0	6	2	2	2	451	47.8	4.25	4.23	2	0	1.65843e+06	98530.8
NRRL3_10043	tannase/feruloyl esterase family protein		#N/A	0.0109782	0.00168859	0.00633338	0	0	0	0.367322	0.183904	0.275613	0.235088	0.180733	0.20791	0.139631	0.168293	0.153962	0.0155943	0.0203253	0.0179598	0	0	0	0	0	0	13	6	49	6	534	57.2	4.37	98.17	6	0	1.61478e+06	135152			2.10051e+07	1.44012e+07	1.94014e+07	2.04985e+07	5.13563e+06	7.92744e+06	1.6746e+06	2.43446e+06
NRRL3_08328	FAD-binding domain-containing protein		#N/A	0.0109411	0.00664149	0.00879132	0	0	0	0.0111202	0.00917105	0.0101456	0.00812808	0.0126025	0.0103653	0.00106996	0.00499895	0.00303445	0.0063803	0.0091809	0.0077806	0	0	0	0.00425788	0	0.00212894	4	2	11	2	565	61.3	5.31	24.58	2	0	1.60933e+06	531575			635902	718170	670795	1.42937e+06	39353.2	235475	685151	1.09964e+06
NRRL3_00813	necrosis inducing protein		#N/A	0.0103741	0.0396847	0.0250294	0	0	0	0	0	0	0	0	0	0	0	0	0	0	0	0	0	0	0	0	0	8	2	5	2	246	26.2	4.67	10.06	2	0	1.52592e+06	3.17631e+06
NRRL3_02657	exo-1,3-β-glucanase	GH55	#N/A	0.00768145	0.00423162	0.00595653	0	0	0	0.00899687	0.0100506	0.00952373	0.0191645	0.0166398	0.0179022	0.00256047	0.000680299	0.00162039	0.00892426	0.0098502	0.00938723	0	0	0	0	0	0	4	3	15	3	949	99.6	4.73	34.66	3	0	1.12986e+06	338693			514481	787045	1.58161e+06	1.88727e+06	94174.3	32045.4	958335	1.17981e+06
NRRL3_11512	phosphoesterase		#N/A	0.00754144	0.015649	0.0115952	0	0	0	0.00900602	0.0173888	0.0131974	0	0	0	0	0	0	0	0	0	0	0	0	0	0	0	4	2	10	2	470	51.6	4.96	17.49	2	0	1.10927e+06	1.25252e+06			515003	1.36169e+06
NRRL3_02840	lactonase family protein		#N/A	0	0	0	0	0	0	0.312612	0.277734	0.295173	0.35138	0.236849	0.294114	0.0901957	0.263235	0.176715	0	0	0	0	0	0	0	0	0	20	5	50	5	398	42.5	6.13	113.14	5	0					1.78765e+07	2.17489e+07	2.89987e+07	26863145	3.3174e+06	1.23996e+07
NRRL3_06317	β-1,3-glucanosyltransferase	GH72	#N/A	0	0	0	0	0	0	0.622076	0.339424	0.48075	0.129531	0.0412716	0.0854011	0.425364	0.706259	0.565811	0	0	0	0	0	0	0	0	0	14	6	42	6	458	48.4	4.93	59.63	6	0					3.5573e+07	2.65797e+07	1.06899e+07	4.68098e+06	15644889	3.32682e+07
NRRL3_05305	β-glucuronidase	GH79	#N/A	0	0	0	0	0	0	0.0395181	0.0216662	0.0305922	0.0186457	0.146759	0.0827026	0.00704925	0.0180942	0.0125717	0.006751	0.00899659	0.00787379	0	0	0	0	0	0	6	3	20	3	541	58.8	5.47	48.83	3	0					2.25982e+06	1.69665e+06	1.5388e+06	1.66453e+07	259272	852325	724959	1.07756e+06
NRRL3_00174	hexosaminidase	GH20	#N/A	0	0	0	0	0	0	0.287941	0.151521	0.219731	0.175491	0.0888376	0.132164	0.0974869	0.176959	0.137223	0.0582746	0.074894	0.0665843	0	0	0	0	0	0	8	5	16	5	604	67.7	4.89	31.75	5	0					1.64657e+07	1.18653e+07	1.44829e+07	10075875	3.58557e+06	8.33565e+06	6.25784e+06	8.97042e+06
NRRL3_05709	chitinase	GH18	#N/A	0	0	0	0	0	0	0.0248691	0.00606269	0.0154659	0.0578526	0.0673984	0.0626255	0.00563333	0	0.00281667	0	0	0	0	0	0	0	0	0	5	2	11	2	447	48.9	5.38	23.69	2	0					1.42213e+06	474760	4.77446e+06	7644259	207194
NRRL3_10750	SMP-30/gluconolaconase/LRE family protein		#N/A	0	0	0	0	0	0	0.0225889	0.0158192	0.0192041	0.0268723	0.0189772	0.0229247	0.00346962	0.0202546	0.0118621	0.00222587	0.0033847	0.00280529	0	0	0	0	0	0	8	3	10	3	411	44.7	5.38	20.84	3	0					1.29173e+06	1.23878e+06	2.21772e+06	2152372	127613	954092	239026	405403
NRRL3_08299	carboxylesterase		#N/A	0	0	0	0	0	0	0.0227038	0.0127507	0.0177272	0.0210375	0.0137246	0.017381	0	0	0	0.0181598	0.00751079	0.0128353	0	0	0	0	0	0	7	3	8	3	562	61.1	4.61	16.49	3	0					1.2983e+06	998485	1.73619e+06	1.55663e+06			1.9501e+06	899604
NRRL3_10377	multicopper oxidase	AA1_3	#N/A	0	0	0	0	0	0	0.0352592	0.0344378	0.0348485	0	0	0	0.00830675	0.0213647	0.0148357	0	0	0	0	0	0	0	0	0	5	3	7	3	593	66	5.69	12.35	3	0					2.01628e+06	2.69677e+06			305522	1.00638e+06
NRRL3_00707	hypothetical protein		#N/A	0	0	0	0	0	0	0.0121668	0.0110877	0.0116272	0.0120607	0.00307446	0.00756758	0	0	0	0	0	0	0	0	0	0	0	0	3	2	5	2	684	76.5	4.84	6.43	2	0					695749	868259	995346	348702
NRRL3_06351	GDSL-like lipase/acylhydrolase family protein		#N/A	0	0	0	0	0	0	0.00377799	0.0116578	0.00771788	0.062328	0.0505023	0.0564151	0	0	0	0	0	0	0	0	0	0	0	0	5	2	5	2	438	47.3	5.41	5.62	2	0					216042	912900	5143813	5.72792e+06
NRRL3_03617	actin, gamma		#N/A	0	0	0	0	0	0	0	0	0	0	0.0411441	0.020572	0	0	0	0	0	0	0	0	0	0	0	0	7	2	3	2	375	41.6	5.58	4.86	2	0								4.66652e+06
NRRL3_06239	amidase		#N/A	0	0	0	0	0	0	0.00693234	0.00670599	0.00681917	0	0	0	0	0	0	0	0	0	0	0	0	0	0	0	4	2	3	2	583	63.1	4.96	0	2	0					396421	525135
[truncated: 45 more columns]
